# Supplementary material for: Efficient 2-Step Enzymatic Cascade for the Bioconversion of Oleuropein into Hydroxytyrosol
Source: Antioxidants (Basel). 2022 Jan 28;11(2):260. doi: 10.3390/antiox11020260 (PMC8868057; doi:10.3390/antiox11020260)
Supplement: Supplementary file 1 [file antioxidants-11-00260-s001.zip]

Archive with 1 entries (1 files):
- antioxidants-1544954-supplementary.pdf
